# Supplementary material for: Comprehensive Characterization of Stem Cell Landscape Identifies Novel Stemness-Relevant Genes for Nasopharyngeal Carcinoma Therapy
Source: Cancers (Basel). 2026 Jan 28;18(3):422. doi: 10.3390/cancers18030422 (PMC12896439; doi:10.3390/cancers18030422)
Supplement: Supplementary file 1 [file cancers-18-00422-s001.zip]

Archive with 8 entries (8 files):
- Supplementaty tableS4.xlsx
- Supplementaty tableS5.xlsx
- Supplementaty tableS6.xlsx
- Supplementary figure S10_Original images of Western Blot.pdf
- Supplementary figure S1-S9.pdf
- Supplementaty tableS1.xlsx
- Supplementaty tableS2.xlsx
- Supplementaty tableS3.xlsx
