# Supplementary material for: Comprehensive Characterization of Stem Cell Landscape Identifies Novel Stemness-Relevant Genes for Nasopharyngeal Carcinoma Therapy
Source: Cancers (Basel). 2026 Jan 28;18(3):422. doi: 10.3390/cancers18030422 (PMC12896439; doi:10.3390/cancers18030422)
Supplement: Supplementary file 1 [file cancers-18-00422-s001.zip › Supplementaty tableS4.xlsx]

## Sheet: Sheet1
Table S4. siRNA sequences used in this study.
Gene	Sense	Anti-sense
siPSMC3IP-1	5'-GAGUGAUGCUGACCUUCAAGU-3'	5'-UUGAAGGUCAGCAUCACUCAC-3'
siPSMC3IP-2	5'-AGAUCAAAGAGAAGAUGUACG-3'	5'-UACAUCUUCUCUUUGAUCUUG-3'
siPSMC3IP-3	5'-GGAUGUCAGAAGAGUGAGAUG-3'	5'-UCUCACUCUUCUGACAUCCUG-3'
siHJURP-1	5'-GAGUUUACCUUCCAGCAAAGC-3'	5'-UUUGCUGGAAGGUAAACUCAG-3'
siHJURP-2	5'-CAAGUAUGGAAGUUCGAUAUC-3'	5'-UAUCGAACUUCCAUACUUGCU-3'
siHJURP-3	5'-GAGCGAUUCAUCUUCAUCAUU-3'	5'-UGAUGAAGAUGAAUCGCUCUU-3'
siCDC45-1	5'-AGAUCAAAUUACUCAUCAUUAAAC-3'	5'-UUAAUGAGUAAUUUGAUCUGG-3'
siCDC45-2	5'-GCAAGACAAGAUCACUCAAAU-3'	5'-UUGAGUGAUCUUGUCUUGCAC-3'
siCDC45-3	5'-GGACAUGAUUUGAGAUGUAGA-3'	5'-UACAUCUCAAAUCAUGUCCAU-3'
siNABP2-1	5'-GGUUGUCUGACACUAUAUACU-3'	5'-UAUAUAGUGUCAGACAACCUU-3'
siNABP2-2	5'-GGCCGAGUGACCAAGACAAAG-3'	5'-UUGUCUUGGUCACUCGGCCUG-3'
siNABP2-3	5'-GACAAAGGACGGGCAUGAGUU-3'	5'-CUCAUGCCCGUCCUUUGUCUU-3'
siRNA (NC)	5'-UUCUCCGAACGUGUCACGUTT-3'	5'-ACGUGACACGUUCGGAGAATT-3'
