# Supplementary material for: Comprehensive Characterization of Stem Cell Landscape Identifies Novel Stemness-Relevant Genes for Nasopharyngeal Carcinoma Therapy
Source: Cancers (Basel). 2026 Jan 28;18(3):422. doi: 10.3390/cancers18030422 (PMC12896439; doi:10.3390/cancers18030422)
Supplement: Supplementary file 1 [file cancers-18-00422-s001.zip › Supplementaty tableS5.xlsx]

## Sheet: Sheet1
Table S5. Differently expressed genes in C1 cluster compared to C2 cluster
gene	logFC	p	fdr
ITGA4	1.29152	1.69103e-14	1.72858e-11
CHST9	1.04873	0.00382998	0.0115106
ITGAX	1.05864	7.31985e-10	2.40692e-08
ITGAL	1.22603	2.16061e-13	5.57892e-11
ART3	-1.25949	4.29959e-05	0.00025085
CFH	1.14721	2.38488e-09	6.28368e-08
CFB	1.42187	8.71531e-05	0.000458573
SIDT1	1.09432	1.12981e-13	4.01657e-11
PRKAR2B	-1.25083	0.000122832	0.000612559
MZB1	1.38492	8.03205e-09	1.75916e-07
ALPL	1.01215	5.41269e-09	1.27177e-07
EVI2A	1.25903	6.81377e-13	1.09243e-10
EVI2B	1.58204	1.54598e-14	1.72377e-11
C16orf54	1.19467	3.43298e-12	3.49459e-10
ADRA2A	1.32456	1.01055e-07	1.45169e-06
DRC1	1.4777	0.00525968	0.015045
ODC1	-1.05543	2.57489e-07	3.22091e-06
FKBP11	1.00005	2.27818e-08	4.2272e-07
FBXO17	-1.201	8.09284e-08	1.20168e-06
PLA2G7	1.53807	2.08927e-10	8.94412e-09
LRRN1	-1.03731	0.013043	0.0324719
abParts	1.5441	1.77757e-07	2.35314e-06
CNR2	1.11316	1.64339e-09	4.63893e-08
WNT10A	-1.09599	1.45636e-05	0.000100576
POU3F2	-1.02257	0.00114903	0.00411889
RSPH9	1.2152	0.00638738	0.0177322
ABI3	1.05421	3.02219e-14	2.2465e-11
KCNA3	1.0891	4.46473e-13	8.42554e-11
PLA2G2D	2.41637	8.30993e-10	2.64387e-08
TLR8	1.1266	1.93813e-10	8.37159e-09
RASA3	1.04933	8.69937e-14	3.61688e-11
immunoglobulin heavy chain	1.14576	6.03813e-06	4.73212e-05
RAB6B	-1.00702	0.000244638	0.00109794
FAIM3	2.19189	9.62238e-12	7.71363e-10
EAF2	1.08542	6.16454e-08	9.48659e-07
DARC	1.65165	4.11392e-08	6.81481e-07
KLHL13	-1.33202	2.27686e-07	2.89686e-06
CAPSL	1.55104	0.0166356	0.0398546
GPC4	-1.07036	0.00907629	0.023886
MNDA	1.08365	9.77824e-10	2.98705e-08
APOC4-APOC2	1.01741	4.22807e-06	3.47802e-05
LRAT	-1.17837	0.000151274	0.000730355
SH2D1A	1.07605	2.25734e-11	1.52963e-09
TCAP	1.04076	1.66992e-06	1.57886e-05
CD247	1.07143	7.46418e-14	3.58378e-11
BMP7	-1.41507	8.0752e-07	8.54181e-06
CD28	1.00931	2.74646e-11	1.80135e-09
CD22	2.3201	4.39037e-08	7.15203e-07
CD27	1.32601	1.92842e-11	1.34006e-09
FAM166B	1.47243	0.00946148	0.0247758
OCA2	-1.36584	0.00139337	0.00484894
BASP1	1.00128	1.0509e-09	3.18647e-08
AOAH	1.11841	4.72257e-10	1.7036e-08
UBXN10	1.29918	9.81086e-05	0.000505486
IGLL5	1.01781	1.11455e-06	1.12788e-05
DAPL1	-1.76483	1.21605e-06	1.21414e-05
CTSK	1.11764	0.0019851	0.00657233
CTSS	1.05399	1.22455e-12	1.56449e-10
CTSW	1.01311	1.93814e-05	0.000127324
EMB	1.15079	2.91521e-12	3.09568e-10
GPR65	1.03006	1.23235e-13	4.3185e-11
PNOC	1.369	1.10891e-09	3.32589e-08
SCD5	-1.00074	2.87053e-08	5.09509e-07
NRCAM	-1.52361	0.000364913	0.00154631
LYZ	1.60389	7.59253e-08	1.13703e-06
LY9	1.56593	1.53039e-13	4.63462e-11
C10orf128	1.15052	9.28567e-14	3.73406e-11
VAV1	1.19283	1.81887e-13	5.18801e-11
FERMT3	1.16005	6.12827e-14	3.41651e-11
RLTPR	1.12724	4.46778e-11	2.62841e-09
B4GALNT4	-1.132	2.96651e-08	5.23515e-07
B4GALNT3	-1.17864	3.75089e-05	0.000223107
SIGLEC14	1.20413	0.00450856	0.0132117
SIGLEC12	1.11024	3.11434e-06	2.6909e-05
SIGLEC10	1.22608	4.75429e-12	4.48595e-10
LOC90925	1.04566	1.38051e-08	2.78353e-07
FCRL1	1.72195	5.41858e-08	8.53185e-07
FCRL2	1.54496	3.0654e-08	5.37137e-07
FCRL3	1.2244	4.86987e-07	5.53876e-06
FCRL4	1.32063	1.3788e-08	2.78353e-07
FCRL5	1.36417	3.50747e-09	8.77176e-08
FCRLA	2.17718	3.85654e-10	1.45106e-08
TCRVB	1.23738	7.71894e-12	6.59741e-10
PLD4	1.40194	1.12919e-09	3.37821e-08
DOCK8	1.32679	4.54117e-15	1.01268e-11
SCNN1G	-1.07742	0.000139666	0.000682471
SLAMF8	1.01123	2.84351e-09	7.35773e-08
THEMIS2	1.11292	1.40351e-13	4.47119e-11
PIP	1.62954	0.00547129	0.0155499
KBTBD8	1.0092	1.34983e-11	9.97718e-10
RASL11A	1.00327	2.20375e-08	4.10803e-07
COL9A3	-2.18344	0.0141342	0.0347624
ZC3H12D	1.10878	8.70658e-12	7.16686e-10
SULT1E1	-1.13357	9.70123e-05	0.000500183
IGSF9	-1.36884	1.28076e-10	5.98472e-09
IGSF6	1.22809	1.17059e-09	3.49325e-08
ITGB2	1.1477	3.47151e-11	2.1396e-09
ITGB7	1.11119	9.91541e-14	3.79181e-11
AICDA	1.10347	1.48599e-07	2.01947e-06
FGR	1.01525	1.8618e-09	5.11995e-08
LY96	1.006	2.53948e-11	1.67907e-09
LRP3	-1.00457	2.27686e-07	2.89686e-06
LRP6	-1.20757	8.70658e-12	7.16686e-10
LRP4	-1.42467	9.4317e-10	2.89562e-08
TEAD2	-1.05911	5.16328e-08	8.20306e-07
PTPN22	1.04091	1.22442e-12	1.56449e-10
LAX1	1.23153	4.95157e-12	4.63596e-10
XBP1	1.1764	1.20694e-08	2.4921e-07
LAPTM5	1.22092	1.53039e-13	4.63462e-11
SIRPG	1.00564	4.55556e-11	2.65459e-09
SLCO1A2	-1.11527	0.00204038	0.00674171
PLA1A	1.22824	2.20773e-07	2.8265e-06
P2RX5	1.46572	6.9617e-11	3.72862e-09
FGL2	1.22699	9.09923e-11	4.5183e-09
CPVL	1.22796	9.09715e-10	2.81404e-08
TNFAIP8L2	1.06402	1.19858e-11	9.04649e-10
PPP1R14C	-1.68099	1.98264e-06	1.8311e-05
CHI3L2	1.19264	2.65509e-07	3.29936e-06
TEKT1	1.68822	0.0121951	0.0307384
IL18	1.02607	7.5016e-09	1.6668e-07
IL16	1.77053	5.86483e-14	3.34568e-11
MS4A8	1.35596	0.00492473	0.0142323
MS4A1	2.57447	1.16687e-08	2.43189e-07
ISLR	1.0934	0.0077921	0.0210414
LYL1	1.29696	4.05572e-11	2.42651e-09
Ig kappa	1.45145	1.01079e-07	1.45169e-06
VWA3B	1.04131	0.0111687	0.0285116
CCL11	1.22946	0.000516213	0.00207127
CCL13	1.1587	0.000213642	0.00097956
CCL14	1.88661	1.46746e-06	1.42512e-05
CCL18	1.40735	0.00214461	0.007034
CCL19	1.76577	1.34626e-05	9.40579e-05
SERPINA1	1.09142	7.5016e-09	1.6668e-07
SERPINA9	1.34887	3.88826e-06	3.24232e-05
GPR114	1.254	1.52106e-11	1.10074e-09
RASGRP2	1.76215	2.33699e-10	9.66799e-09
RASGRP3	1.10441	4.1213e-14	2.78097e-11
P2RY13	1.18238	1.35103e-09	3.92663e-08
C11orf88	1.62806	0.003013	0.00940197
HCLS1	1.23022	6.00444e-13	1.00883e-10
APBB1IP	1.30635	1.23441e-14	1.59368e-11
TLR10	1.21391	4.98657e-06	4.01237e-05
TMSB4X	1.03565	1.03638e-12	1.40455e-10
APBB1	1.05529	1.17471e-11	9.0049e-10
POU2AF1	1.08426	9.21689e-07	9.61677e-06
ALDH3B1	1.18002	6.68318e-10	2.23045e-08
TMEM176A	1.17667	4.3839e-12	4.21714e-10
SLC29A4	-1.14149	1.01372e-09	3.08518e-08
APOC1	1.00176	3.38644e-06	2.89541e-05
DOCK11	1.00225	7.50187e-15	1.28367e-11
CKAP4	-1.19992	7.59051e-10	2.4793e-08
SNX29P2	1.75399	2.38376e-06	2.14613e-05
CD52	1.61728	1.10064e-10	5.31471e-09
CD53	1.41828	1.03568e-13	3.79181e-11
ABTB2	-1.04629	3.20262e-06	2.75747e-05
FAM177B	1.12385	4.04147e-08	6.73945e-07
ST6GAL1	1.08156	6.56259e-10	2.19636e-08
FBP1	1.00187	1.02002e-05	7.41175e-05
TBC1D10C	1.29168	3.47151e-11	2.1396e-09
IGHG1	1.26841	1.11455e-06	1.12788e-05
BPIFB1	1.5735	0.00715095	0.0195369
KLF2	1.21309	1.713e-11	1.21797e-09
PTPRCAP	1.55312	1.63769e-12	1.96925e-10
SCML4	1.01354	1.59743e-13	4.77866e-11
CNKSR3	-1.01637	1.54695e-10	6.96329e-09
CYSLTR1	1.07055	3.10901e-13	6.89621e-11
ANKRD66	1.03574	0.00527078	0.015062
CD8A	1.21654	9.4317e-10	2.89562e-08
CXCR3	1.02343	5.15531e-12	4.75508e-10
CXCR7	-1.77214	9.35348e-07	9.73445e-06
CXCR5	1.87144	4.30761e-10	1.59616e-08
AQP5	1.34027	0.00619819	0.0172932
KLHL6	1.42849	3.17681e-13	6.89621e-11
LRMP	1.01817	1.36547e-06	1.34302e-05
SYNE1	1.10379	7.56843e-13	1.16033e-10
GPR15	1.14523	0.000516186	0.00207127
GPR18	1.60902	2.02541e-13	5.45907e-11
SIT1	1.12365	1.33014e-10	6.12217e-09
PLBD1	1.06049	7.00528e-09	1.57796e-07
HDAC9	1.16704	2.51554e-08	4.57144e-07
CST7	1.02439	4.38794e-10	1.61374e-08
GP2	2.7374	0.00220088	0.00718972
ZBP1	1.12983	6.00444e-13	1.00883e-10
TGFA	-1.57262	0.000267613	0.00118561
PREX1	1.13008	4.01189e-16	6.94295e-12
RGS13	1.6354	2.73676e-07	3.38146e-06
C1orf194	1.88296	0.00583031	0.0164067
PHLDA1	-1.03993	0.00259614	0.00826518
DPT	1.65305	1.57707e-06	1.50821e-05
AK027190	1.66615	8.16329e-09	1.78294e-07
IGFBP2	-1.00081	8.34995e-06	6.23135e-05
CH25H	1.12416	3.73063e-08	6.31637e-07
VILL	1.00328	6.10114e-10	2.07862e-08
HILPDA	-1.12276	6.06622e-08	9.34173e-07
SERPINB9	1.00295	2.32554e-12	2.56988e-10
ARHGAP25	1.22558	1.69124e-14	1.72858e-11
KCNK1	-1.1258	8.80956e-06	6.52668e-05
CCL21	2.5327	5.43677e-05	0.000306654
GPR125	-1.04696	3.14729e-10	1.2235e-08
LRRC4B	-1.17521	0.00580198	0.0163295
PCED1B	1.11585	2.06945e-13	5.45907e-11
SASH3	1.44066	1.93463e-14	1.75765e-11
RCSD1	1.42264	6.99037e-14	3.49947e-11
AK128652	1.10936	1.52117e-07	2.05475e-06
TFAP2C	-1.21057	3.16769e-08	5.51515e-07
SAA2	1.34349	0.00606257	0.016965
APOE	1.02657	6.6802e-08	1.0159e-06
AS3MT	-1.07668	0.000125519	0.000625043
PYHIN1	1.10828	9.91425e-14	3.79181e-11
SOX2-OT	-1.00397	0.00107228	0.00388053
SKAP1	1.02281	2.1703e-11	1.48708e-09
TTYH1	-1.08296	0.0131472	0.0327113
DES	2.56239	7.79565e-05	0.000418712
ADAMDEC1	1.33054	1.14323e-10	5.48793e-09
SLC40A1	1.48217	6.2648e-08	9.60473e-07
CPQ	1.00887	7.66103e-11	4.02409e-09
BANK1	2.22878	7.09587e-11	3.79219e-09
KRT16	-1.13345	0.0190521	0.044624
KRT15	-1.29007	4.00061e-06	3.32098e-05
PLA2G4F	-1.04198	0.00616947	0.0172153
PLEKHS1	1.77249	1.92922e-08	3.66358e-07
FAM78A	1.0485	1.89027e-15	7.72807e-12
CYBB	1.27348	5.52701e-11	3.11673e-09
HMHA1	1.10862	1.44613e-12	1.7916e-10
SOGA2	-1.03705	2.30222e-09	6.11846e-08
HSPB8	1.14525	3.02839e-06	2.62868e-05
NAV2	-1.41113	2.14486e-09	5.78893e-08
SCGB1A1	1.40945	0.0051237	0.0147021
BC041457	1.36763	0.00691572	0.0189884
FAM84A	-1.08696	1.18131e-06	1.1876e-05
C9orf135	1.29225	0.00360204	0.0109286
BPIFA1	1.29035	0.00714891	0.0195369
DMBT1	2.11415	0.0126071	0.0316208
ANKRD13B	-1.05986	9.0957e-10	2.81404e-08
TCRBV2S1	1.10055	1.24725e-11	9.35631e-10
LPXN	1.1499	1.98252e-13	5.45907e-11
PTGDS	2.39439	9.4317e-10	2.89562e-08
WDFY4	1.18576	1.18721e-10	5.6668e-09
AK7	1.09091	0.0200985	0.0467116
CXCR2P1	1.16655	9.81981e-11	4.79841e-09
TCRBV5S1A1T	1.00398	1.79686e-09	4.99174e-08
TULP3	-1.0947	1.06344e-11	8.36099e-10
FLJ00382	1.83165	2.91696e-05	0.000179608
FLJ00385	1.44988	5.71801e-06	4.51587e-05
SEMA7A	1.02456	2.71263e-10	1.09093e-08
SLC7A7	1.02347	7.51643e-11	3.95661e-09
TCRBV4S1A1T	1.34724	2.85578e-11	1.85341e-09
GHR	-1.03614	0.0001172	0.000587697
F13A1	1.24848	0.002338	0.00756912
ETS1	1.01253	1.85409e-12	2.15549e-10
MMP9	1.25429	3.58036e-06	3.02432e-05
AMICA1	1.27451	1.23317e-10	5.81776e-09
FSTL4	-1.57753	2.1831e-09	5.88478e-08
CARD11	1.20914	4.38346e-12	4.21714e-10
AK128525	1.40143	2.0123e-07	2.60622e-06
CETP	1.14673	3.44626e-09	8.64383e-08
TRPM5	-1.11045	0.0197667	0.0460471
BCAS1	1.1782	0.00460316	0.0134207
CD84	1.05105	2.56522e-13	6.1691e-11
CD86	1.06273	2.91521e-12	3.09568e-10
CD8B	1.19691	6.65367e-09	1.51405e-07
KLRB1	1.61853	1.79832e-10	7.90551e-09
LAT2	1.32863	1.03638e-12	1.40455e-10
CECR1	1.45807	1.07792e-14	1.46915e-11
C2orf40	1.67194	0.000539273	0.00215165
BIN2	1.24856	2.43905e-15	8.0168e-12
MYCN	-1.70659	0.000221022	0.00100812
MSLN	1.33458	0.00187265	0.00624655
MFNG	1.3145	6.25309e-15	1.17991e-11
CMKLR1	1.21933	3.03706e-12	3.19738e-10
C4BPA	1.18722	2.31551e-05	0.000148246
PTPN7	1.1683	7.10664e-13	1.11747e-10
PTPN6	1.05224	1.10674e-11	8.56415e-10
SLC34A2	1.60378	0.0067295	0.0185483
TGM2	1.26905	1.52729e-08	3.01888e-07
TBXAS1	1.14098	3.29591e-12	3.42579e-10
PPP1R32	1.00107	0.000612025	0.00239549
ADAM23	-1.47052	1.05143e-06	1.07331e-05
MEST	-1.01314	0.00405535	0.0120711
BAMBI	-1.23998	0.000286157	0.00125213
TRGC2	1.14644	3.33885e-11	2.08933e-09
TCN2	1.18732	4.04144e-12	3.96546e-10
IL33	1.73171	4.53585e-08	7.36362e-07
RARRES2	1.44249	6.2648e-08	9.60473e-07
RARRES1	1.17566	1.08255e-06	1.10232e-05
TESPA1	1.04556	1.08034e-12	1.44844e-10
CHRDL1	1.12003	3.34996e-05	0.000202603
IGH@	1.70532	7.17541e-07	7.72664e-06
IGHD	1.32322	6.36544e-08	9.74076e-07
CLECL1	1.28845	1.01372e-09	3.08518e-08
IGF2BP1	-1.11575	7.35407e-05	0.000398752
KIF1A	-1.34022	0.000491531	0.00199195
abParts_3	1.09193	2.15907e-06	1.96821e-05
abParts_2	1.40216	2.06234e-08	3.88251e-07
abParts_5	1.27707	2.82279e-07	3.47256e-06
ICAM3	1.1768	8.53293e-12	7.11948e-10
MAP4K1	1.19004	3.03674e-12	3.19738e-10
VPREB3	2.08596	1.98128e-07	2.57966e-06
IGHE	2.67787	1.05964e-07	1.51238e-06
LINC00277	-1.33938	1.52108e-07	2.05475e-06
SEL1L3	1.04708	2.71286e-10	1.09093e-08
TCF7	1.28893	2.60418e-09	6.82485e-08
MMRN1	1.04311	1.26027e-07	1.75382e-06
CD38	1.49395	1.07805e-14	1.46915e-11
CD37	1.78584	2.09847e-12	2.3942e-10
CD3D	1.12271	1.92842e-11	1.34006e-09
CD3E	1.19926	4.65867e-13	8.59226e-11
FAM26F	1.1386	7.23321e-11	3.83254e-09
RBP5	1.35733	8.03147e-09	1.75916e-07
RHOH	1.37785	5.15635e-12	4.75508e-10
RHOF	1.07265	7.41105e-13	1.14348e-10
ELL3	1.02388	6.14293e-05	0.000341704
DHRS9	1.44175	3.58019e-06	3.02432e-05
CYP4B1	1.03007	1.7935e-05	0.000119291
CD180	1.46847	6.57095e-11	3.5819e-09
WAS	1.25533	7.8496e-15	1.28367e-11
IL23A	-1.03001	5.99526e-05	0.000334464
RNASE6	1.31845	1.63769e-12	1.96925e-10
CCDC81	1.00976	0.00390913	0.0117053
CD7	1.00486	3.72524e-12	3.74509e-10
ALDH8A1	-1.34844	0.000188454	0.000880859
PLA2G16	1.00025	7.41105e-13	1.14348e-10
PCDP1	1.00657	0.00960586	0.0250992
COTL1	1.10668	9.93961e-13	1.38533e-10
STAP1	1.75519	3.32629e-10	1.28292e-08
TAGAP	1.22276	2.06968e-13	5.45907e-11
EPHB3	-1.00174	0.00721307	0.0196924
EPHB4	-1.12373	7.4148e-12	6.42704e-10
CLLU1	1.37799	3.0494e-09	7.81804e-08
DERL3	1.04548	3.71266e-07	4.38899e-06
NCR3	1.26234	2.30187e-09	6.11846e-08
MYL2	1.35297	0.000635632	0.00247571
AJ004954	1.47066	7.87093e-10	2.53711e-08
ETV4	-1.43007	4.11283e-06	3.39804e-05
IKZF1	1.24865	8.69937e-14	3.61688e-11
IKZF3	1.01631	3.90123e-11	2.35128e-09
SPN	1.02539	1.44598e-12	1.7916e-10
ATP2A3	1.1738	1.64658e-11	1.18101e-09
RAC3	-1.03963	2.35074e-06	2.12077e-05
COL4A6	-1.11292	7.35191e-08	1.10735e-06
MYO1F	1.05916	1.03568e-13	3.79181e-11
PGBD5	-1.08787	9.21689e-07	9.61677e-06
LGALS2	1.35186	7.83882e-08	1.17034e-06
NMU	-1.46083	0.0215343	0.0494233
FAM49A	1.05094	1.08161e-13	3.90176e-11
CYP26A1	-1.3422	0.00994987	0.0258546
FAM216B	1.46066	0.000861549	0.0032226
TUFT1	-1.18808	9.20456e-09	1.9754e-07
SLC44A4	1.33312	0.00503468	0.0144947
MSI1	-1.04124	1.01859e-05	7.40546e-05
ABI3BP	1.51658	1.18119e-06	1.1876e-05
LGR5	-1.45571	0.000618685	0.00241899
LUM	1.03446	0.00105079	0.00381358
KYNU	1.25477	1.24834e-08	2.56034e-07
SMO	-1.21998	3.56785e-05	0.000213723
IGVK-A2	1.39933	0.00190949	0.00635289
TARP	1.11231	2.35412e-13	5.83299e-11
CRIP1	1.01463	2.65058e-09	6.90954e-08
TRDC	1.0333	1.29111e-08	2.63486e-07
CR2	2.50655	2.87015e-08	5.09509e-07
CR1	1.31855	1.40722e-10	6.46427e-09
CD68	1.20387	4.2158e-11	2.51004e-09
GPR183	1.14123	7.23321e-11	3.83254e-09
PARP15	1.21953	9.26222e-10	2.85789e-08
DQ575049	1.07734	2.65509e-07	3.29936e-06
TRAF3IP3	1.24791	8.7667e-13	1.28771e-10
SHISA2	-1.23522	0.00460333	0.0134207
TGFBR2	1.27801	6.69053e-14	3.49947e-11
LINC00861	1.00196	1.46175e-10	6.6648e-09
GMFG	1.2417	1.77901e-12	2.09804e-10
HCST	1.13806	7.41186e-13	1.14348e-10
CACNG4	-1.26001	0.000407024	0.00169498
CTTNBP2	-1.10539	1.57707e-06	1.50821e-05
NCKAP1L	1.35486	1.13216e-15	6.94295e-12
HERPUD1	1.00784	4.55226e-10	1.65432e-08
CXCL9	1.12758	1.87275e-06	1.74605e-05
TRAT1	1.22899	3.43333e-12	3.49459e-10
SUSD3	1.19926	3.43333e-12	3.49459e-10
WDR86-AS1	1.02514	0.00173187	0.00583807
ARHGEF19	-1.10197	6.32828e-10	2.13819e-08
RET	-1.16933	0.00884951	0.0234105
LAIR1	1.1417	5.51813e-13	9.53238e-11
GIMAP8	1.17547	3.14445e-15	8.45732e-12
GIMAP4	1.26905	2.61453e-15	8.0168e-12
GIMAP5	1.29789	5.61253e-14	3.27799e-11
GIMAP6	1.19901	1.76303e-15	7.72807e-12
GIMAP7	1.46767	3.44775e-15	8.45732e-12
GIMAP1	1.0977	1.13216e-15	6.94295e-12
GIMAP2	1.00793	1.85409e-12	2.15549e-10
CORO1A	1.36971	1.81887e-13	5.18801e-11
FLI1	1.18132	2.64456e-14	2.02722e-11
GPR25	1.00104	3.69614e-09	9.21405e-08
NUGGC	1.01571	6.20167e-11	3.41185e-09
MFAP4	1.25794	0.000111816	0.00056565
AKR1C1	-1.04801	0.0190521	0.044624
ADH1B	2.07284	8.89461e-06	6.58771e-05
DOK3	1.33569	6.69053e-14	3.49947e-11
LEPREL1	-1.77697	2.59477e-06	2.30782e-05
FOLR2	1.404	3.11614e-08	5.45213e-07
MEI1	1.0171	8.77348e-10	2.7383e-08
LILRB4	1.45036	8.30993e-10	2.64387e-08
LILRB1	1.07934	1.52121e-11	1.10074e-09
DNALI1	1.45142	0.000115808	0.000582697
TCL1A	2.67692	4.31807e-07	4.9966e-06
MEF2C	1.46233	4.46523e-13	8.42554e-11
MEF2B	1.00765	2.28503e-06	2.06767e-05
CD300LF	1.30576	7.51643e-11	3.95661e-09
ARHGAP30	1.20246	2.31343e-14	1.89162e-11
PAX5	1.73043	8.45494e-10	2.67159e-08
LMO2	1.04923	1.79686e-09	4.99174e-08
LMO3	-1.08628	4.24267e-05	0.00024791
CCL5	1.10931	2.51588e-08	4.57144e-07
FAM65B	1.77526	1.01473e-12	1.3984e-10
GLCE	-1.15447	7.72993e-13	1.17773e-10
CCDC69	1.43355	3.24496e-13	6.98236e-11
ATP8A1	1.0018	6.95919e-11	3.72862e-09
HULC	-3.70633	4.61143e-05	0.000266098
RRAD	1.02819	0.000709495	0.00272071
FAM129C	1.64027	4.12657e-07	4.79966e-06
NCF1C	1.46206	1.85409e-12	2.15549e-10
NCF1B	1.24745	5.52701e-11	3.11673e-09
SFRP4	1.02687	0.0161746	0.0389392
TRAC	1.19469	9.14172e-13	1.3191e-10
NCF1	1.45769	3.29591e-12	3.42579e-10
MAP7D2	-1.48901	0.00432135	0.0127486
SOX10	-3.06499	0.00013401	0.000659299
HES6	-2.01756	2.32008e-05	0.000148246
PKP1	-1.32336	5.08206e-10	1.80671e-08
CD3G	1.08935	1.10674e-11	8.56415e-10
BTLA	1.13304	2.4897e-11	1.66409e-09
TMTC3	-1.03892	2.18674e-12	2.47192e-10
Ig alpha 1-[alpha]2m	1.69618	2.38488e-09	6.28368e-08
ISG20	1.14485	2.474e-12	2.69721e-10
DNASE1L3	2.15597	3.08765e-11	1.9724e-09
CD40LG	1.12493	4.5515e-10	1.65432e-08
BTK	1.53048	3.17681e-13	6.89621e-11
NXPH4	-1.15252	0.00507998	0.0146052
SCGB3A1	1.97679	0.00104142	0.00378795
FAM46C	1.32913	3.04986e-09	7.81804e-08
TMEM176B	1.26103	4.86033e-13	8.76646e-11
CD209	1.04215	1.32097e-07	1.83e-06
CYTIP	1.32906	1.37329e-13	4.47119e-11
LINC00926	1.4724	1.16486e-07	1.64218e-06
CD14	1.05404	6.10661e-09	1.40653e-07
CD19	2.24151	1.40011e-09	4.02665e-08
PLCG2	1.52319	1.54598e-14	1.72377e-11
KLRK1	1.29347	3.53944e-11	2.176e-09
FUCA1	1.52741	3.88018e-12	3.88493e-10
KITLG	-1.15477	4.475e-09	1.08478e-07
CLU	1.56121	5.30506e-05	0.000300469
ALOX15	1.65416	0.000873601	0.0032579
SEMA6D	-1.80461	3.27329e-08	5.66283e-07
NPPC	-1.21332	9.03333e-05	0.000471563
MPEG1	1.50469	1.53039e-13	4.63462e-11
TRA	1.04908	5.52701e-11	3.11673e-09
MS4A4A	1.04664	2.22235e-09	5.95134e-08
UCN2	-1.0465	7.62984e-09	1.68917e-07
NUAK1	-1.09006	2.96651e-08	5.23515e-07
FGD3	1.13615	6.99037e-14	3.49947e-11
FGD2	1.30928	2.27842e-12	2.5407e-10
SLC6A8	-2.25059	7.59253e-08	1.13703e-06
2026-09-06	1.16537	9.93961e-13	1.38533e-10
2026-09-01	1.27417	3.90123e-11	2.35128e-09
DKFZp686O16217	1.52937	5.65675e-07	6.32741e-06
TNFRSF13B	1.99692	7.51643e-11	3.95661e-09
TNFRSF13C	1.4042	4.76134e-08	7.68442e-07
NAPSB	1.78179	1.06344e-11	8.36099e-10
IGHCgamma1	1.28247	6.88529e-09	1.55676e-07
SELPLG	1.10257	8.59661e-15	1.31797e-11
LILRA4	1.06522	1.22721e-08	2.53183e-07
CD96	1.12483	3.93058e-13	7.77644e-11
SOX2	-1.29494	1.42896e-07	1.95061e-06
SOX6	-1.09835	1.6886e-08	3.27959e-07
SOX4	-1.0718	2.42604e-10	9.98503e-09
FAM210B	-1.22782	2.70681e-06	2.39532e-05
LY86	1.45022	3.93102e-13	7.77644e-11
CD4	1.03106	3.57637e-12	3.62514e-10
CD5	1.11525	5.36888e-12	4.93253e-10
CD6	1.22741	1.57123e-12	1.90803e-10
CD2	1.01764	8.03529e-12	6.82027e-10
ENPP2	1.64337	3.61121e-08	6.16444e-07
PLEKHG6	-1.10407	0.00169826	0.00573966
COL7A1	-1.36181	3.92898e-10	1.47592e-08
COL4A5	-1.19454	2.96992e-11	1.90214e-09
IL10RA	1.1216	3.04367e-13	6.89621e-11
NDRG4	-1.27282	0.00023652	0.00106927
PIGR	1.78004	0.00293441	0.00919316
NTRK2	-1.81939	1.21612e-06	1.21414e-05
AKAP2	1.09409	3.7673e-13	7.57475e-11
P2RY8	1.40941	2.64423e-14	2.02722e-11
AKNA	1.02958	8.3266e-14	3.58378e-11
DKFZp667J0810	1.24601	3.82682e-07	4.49363e-06
ARHGDIB	1.20412	6.99037e-14	3.49947e-11
CES1	1.44123	5.05586e-06	4.06224e-05
FAM3D	1.41086	0.00765997	0.0207348
TRANK1	1.00763	8.32758e-14	3.58378e-11
RHBDL3	-1.11373	1.18363e-07	1.66482e-06
PCOLCE	1.18016	0.000652278	0.00252731
HHEX	1.22021	6.56313e-10	2.19636e-08
CPNE5	1.57224	1.10674e-11	8.56415e-10
PVRIG	1.27432	1.89896e-13	5.3542e-11
SPI1	1.00649	2.53948e-11	1.67907e-09
SLC4A11	-1.12398	1.61912e-07	2.16678e-06
GABRE	-1.27503	0.000131761	0.000649299
TNFSF13B	1.01353	7.12242e-12	6.23975e-10
PTPRC	1.48541	2.91667e-13	6.81389e-11
SAA2-SAA4	1.13766	0.00164837	0.00559804
COX6B2	-1.10457	0.0109003	0.0278757
CLDN1	-1.12421	0.000101732	0.00052218
IRF4	1.23415	2.25151e-10	9.39279e-09
IRF8	1.6567	1.40351e-13	4.47119e-11
SNX20	1.16488	8.40679e-13	1.25743e-10
ITK	1.06302	2.37411e-12	2.59986e-10
TNFRSF17	1.56362	7.05861e-10	2.33668e-08
C10orf35	-1.03012	1.04322e-07	1.49049e-06
CYP2F1	1.73013	0.0210287	0.0485171
CCR6	1.35479	8.46241e-10	2.67159e-08
PIK3CG	1.09349	3.76688e-13	7.57475e-11
SFRP1	-2.17094	0.0129379	0.0322855
CD48	1.57802	1.33082e-12	1.67411e-10
ACTA1	2.22221	0.000270089	0.00119633
AX747684	-1.0194	3.20589e-10	1.24431e-08
FCGR2B	1.00622	1.24834e-08	2.56034e-07
CKM	1.51488	0.000891089	0.00331224
FCER2	1.57229	1.59965e-06	1.52638e-05
SP140	1.45066	8.32758e-14	3.58378e-11
ARHGAP9	1.2303	1.4763e-12	1.81068e-10
CD79B	2.19795	9.77824e-10	2.98705e-08
CD79A	2.0414	1.40022e-09	4.02665e-08
IDO1	1.06848	5.13989e-09	1.21583e-07
ATP12A	1.56069	0.0142462	0.0350094
CXCL14	1.29121	9.93492e-05	0.000510909
ACP5	1.20248	5.7442e-11	3.21702e-09
MEX3A	-1.15145	3.78472e-06	3.17305e-05
S1PR1	1.30118	3.17681e-13	6.89621e-11
S1PR4	1.27741	1.77987e-13	5.18801e-11
PRKCB	1.48243	6.53276e-13	1.06125e-10
DTX1	1.41842	5.22714e-09	1.23454e-07
RAMP3	1.15484	1.1281e-08	2.36112e-07
TLR7	1.11963	3.38598e-13	7.16019e-11
TLR4	1.02868	4.86033e-13	8.76646e-11
TLR9	1.05058	2.25113e-10	9.39279e-09
TFEB	1.11299	2.35412e-13	5.83299e-11
GDF11	-1.10212	1.30737e-06	1.2947e-05
GZMM	1.23646	3.33885e-11	2.08933e-09
GZMK	1.13725	2.13198e-08	4.00746e-07
PIK3AP1	1.17822	1.58268e-11	1.13851e-09
SCIMP	1.76654	3.1591e-14	2.2792e-11
SLAMF7	1.42893	6.26314e-13	1.03111e-10
SLAMF6	1.5012	2.31343e-14	1.89162e-11
SLAMF1	1.23543	5.59055e-12	5.07963e-10
ESRG	-1.2579	0.00128814	0.0045406
TCRBV17S1A1T	1.15418	4.75381e-12	4.48595e-10
C20orf85	2.01772	0.0033632	0.0103292
LSP1	1.07814	2.85605e-11	1.85341e-09
RASAL3	1.17928	1.03638e-12	1.40455e-10
TUBB2B	-1.23568	0.00100877	0.00368396
TAGLN3	-1.82731	1.21024e-05	8.60082e-05
CCR2	1.14304	8.75859e-11	4.42074e-09
CCR7	1.4191	3.60934e-11	2.20241e-09
S100P	1.08907	0.0157979	0.0381833
ID4	-1.24977	0.0069684	0.0191138
FAM71E2	-1.00112	0.0141338	0.0347624
PCDH19	-1.13937	0.00091976	0.00340271
FAM92B	1.37256	0.000592925	0.00233264
WIPF1	1.04209	5.51813e-13	9.53238e-11
C3	1.31426	1.8664e-08	3.55733e-07
C2	1.20085	6.43935e-12	5.72309e-10
C7	1.92593	0.000292335	0.00127531
CP	1.22175	4.92782e-05	0.000281967
MPPED1	-1.32122	1.51167e-05	0.000103811
PPP1R16B	1.5027	2.16061e-13	5.57892e-11
TCRA	1.02117	1.19858e-11	9.04649e-10
ARHGAP15	1.30639	3.76688e-13	7.57475e-11
IL7R	1.24111	4.38287e-11	2.59064e-09
TIMD4	1.29114	1.62246e-06	1.54074e-05
LOC100507463	1.02777	1.29787e-11	9.67679e-10
TMEM119	1.44221	1.53083e-09	4.36642e-08
IGFLR1	1.01642	1.70692e-12	2.03256e-10
PIM2	1.01893	3.26582e-10	1.26169e-08
ZNF683	1.00181	1.49493e-05	0.000102719
LTF	2.69293	0.00017397	0.00082051
FBXO27	-1.29041	6.3197e-09	1.44621e-07
AIM2	1.33542	2.27866e-12	2.5407e-10
FAM107B	1.05481	8.53293e-12	7.11948e-10
IQGAP2	1.03118	1.93463e-14	1.75765e-11
ZG16B	1.86039	0.00970536	0.0252919
TUBA4B	1.23925	0.00348494	0.0106352
POU2F2	1.25204	1.28042e-10	5.98472e-09
GPSM3	1.28401	1.93463e-14	1.75765e-11
HSH2D	1.1728	8.70658e-12	7.16686e-10
SOD3	1.27787	1.55836e-09	4.41961e-08
GYLTL1B	-1.0367	0.00033419	0.00142916
FYB	1.21957	9.08747e-14	3.71526e-11
MRC1	1.19041	0.000680319	0.00262194
MYB	-1.4368	2.27686e-07	2.89686e-06
PARVG	1.16744	5.70472e-12	5.16372e-10
GPM6B	-1.15423	5.43677e-05	0.000306654
LAMA1	-1.4511	0.000102937	0.00052783
FCAMR	1.0781	1.34032e-05	9.3857e-05
C1QC	1.19065	4.38794e-10	1.61374e-08
C1QB	1.19619	5.50725e-09	1.28905e-07
C1QA	1.28285	3.14729e-10	1.2235e-08
CD72	1.64837	6.20336e-11	3.41185e-09
GAPT	1.52146	1.48958e-10	6.75405e-09
SERPING1	1.17895	5.4682e-10	1.90804e-08
GRAP	1.30942	6.20336e-11	3.41185e-09
RAB37	1.24893	3.78635e-10	1.43123e-08
ARMC3	1.11863	0.0157408	0.0381091
ZDHHC8P1	-1.33842	2.17268e-07	2.79327e-06
SLPI	1.48582	0.0153059	0.0372179
GVINP1	1.12143	8.0345e-12	6.82027e-10
KIAA0125	1.22484	5.46775e-10	1.90804e-08
ASB2	1.0655	2.81539e-10	1.12488e-08
TNFSF8	1.1059	5.1383e-14	3.07421e-11
MASP1	1.07033	0.000104163	0.000532017
BLK	2.02884	1.16679e-08	2.43189e-07
P2RY10	1.2602	5.75625e-13	9.87418e-11
TFF1	1.56028	0.00622209	0.0173395
ANO1	-1.27661	0.00877561	0.0232368
GIMAP1-GIMAP5	1.16514	1.08009e-15	6.94295e-12
FMO2	1.46914	1.34209e-07	1.85172e-06
SRGN	1.03904	3.49505e-08	5.99955e-07
BC089413	1.95486	0.000477281	0.00194415
EMID1	-1.04991	0.000638656	0.00248197
TNNC1	1.61615	3.84372e-05	0.000227754
CXCL12	1.1691	3.60179e-07	4.27854e-06
CADM3	1.13181	2.47144e-05	0.000156386
GPR34	1.03093	9.09841e-11	4.5183e-09
IGJ	1.96245	2.65058e-09	6.90954e-08
KIAA0226L	1.15702	1.76471e-10	7.78565e-09
CLEC10A	1.38353	2.68753e-08	4.84388e-07
SELL	1.65253	5.59111e-12	5.07963e-10
ACAP1	1.23032	1.29787e-11	9.67679e-10
SELP	1.1244	5.79898e-09	1.34961e-07
