# Supplementary material for: Comprehensive Characterization of Stem Cell Landscape Identifies Novel Stemness-Relevant Genes for Nasopharyngeal Carcinoma Therapy
Source: Cancers (Basel). 2026 Jan 28;18(3):422. doi: 10.3390/cancers18030422 (PMC12896439; doi:10.3390/cancers18030422)
Supplement: Supplementary file 1 [file cancers-18-00422-s001.zip › Supplementaty tableS6.xlsx]

## Sheet: Sheet1
Table S6. Literatures for the drugs reported for NPC therapy.
Drugs	IC50_C1	IC50_C2	Wilcox_P	FDR	References (PMID/doi)	GDSC Pathway
Mitoxantrone_1810	2.08808	4.86339	4.45038e-07	3.8312e-06	8418245	DNA replication
Trametinib_1372	1.52854	3.46291	0.000463612	0.001669	34282746	ERK MAPK signaling
AZD5582_1617	8.82457	15.4383	0.000204154	0.000808449	33791146	Apoptosis regulation other
Dasatinib_1079	5.65473	9.72004	0.00337484	0.00890957	27900042	RTK signaling，Other, kinases
AZD2014_1441	7.25553	12.0467	0.000550462	0.00187916	doi.org/10.1016/j.annonc.2021.05.716	PI3K/MTOR signaling
JQ1_2172	8.94957	14.0507	8.34995e-06	4.35076e-05	29988031	Chromatin other
Staurosporine_1034	0.0534927	0.0884852	0.0037009	0.00964182	9434777	RTK signaling
Docetaxel_1819	4.21643	0.305235	0.00319198	0.00854071	20716628	Mitosis
Vinblastine_1004	0.110982	0.0307948	0.00285309	0.007846	16331692	Mitosis
Paclitaxel_1080	0.259702	0.104763	0.000389687	0.00145581	10070305	Mitosis
Telomerase Inhibitor.IX_1930	3.39712	1.89226	0.00264577	0.00737834	32028978	Genome integrity
Docetaxel_1007	0.0270306	0.0132046	0.00066617	0.00219836	20716628	Mitosis
AZD6738_1917	16.8122	8.31118	0.00227186	0.00651926	doi.org/10.1016/j.annonc.2021.05.716	Genome integrity
MK-1775_1179	3.1769	1.9753	0.0145933	0.0332122	26025928	Cell cycle
