# Supplementary material for: Comprehensive Characterization of Stem Cell Landscape Identifies Novel Stemness-Relevant Genes for Nasopharyngeal Carcinoma Therapy
Source: Cancers (Basel). 2026 Jan 28;18(3):422. doi: 10.3390/cancers18030422 (PMC12896439; doi:10.3390/cancers18030422)
Supplement: Supplementary file 1 [file cancers-18-00422-s001.zip › Supplementaty tableS1.xlsx]

## Sheet: Sheet1
Table S1. The characteristic of datasets in this study.
Datasets	Sources	Platform	Tumor samples	Normal samples
GSE102349	GEO	RNA-sequencing	113	0
TCGA-HNSC	TCGA	RNA-sequencing	519	44
GSE12452	GEO	Affymetrix Human Genome U133 Plus 2.0 Array	31	10
GSE13597	GEO	Affymetrix Human Genome U133A Array	25	3
GSE53819	GEO	Agilent-014850 Whole Human Genome Microarray 4x44K G4112F	18	18
GSE61218	GEO	Agilent-043965 custom human array oelinc_xw	10	6
