# Supplementary material for: Comprehensive Characterization of Stem Cell Landscape Identifies Novel Stemness-Relevant Genes for Nasopharyngeal Carcinoma Therapy
Source: Cancers (Basel). 2026 Jan 28;18(3):422. doi: 10.3390/cancers18030422 (PMC12896439; doi:10.3390/cancers18030422)
Supplement: Supplementary file 1 [file cancers-18-00422-s001.zip › Supplementaty tableS2.xlsx]

## Sheet: Sheet1
Table S2. Stemness gene sets used in this study.
Source	Catalogue	Numer of genes
StemChecker	GeneCards	133
StemChecker	Hs_EC_Skotheim	152
StemChecker	Hs_ES_CEC_Sperger	653
StemChecker	Hs_ESC_Assou	1066
StemChecker	Hs_ESC_Bhattacharya	89
StemChecker	Hs_ESC_Chia	507
StemChecker	Hs_ESC_NANOG_targets_Boyer	984
StemChecker	Hs_ESC_OCT4_targets_Boyer	289
StemChecker	Hs_ESC_Sato	17
StemChecker	Hs_ESC_Skottman	58
StemChecker	Hs_ESC_SOX2_targets_Boyer	731
StemChecker	Hs_ESC_Wong	335
StemChecker	Hs_HSC_Huang	94
StemChecker	Hs_HSC_MSC_NSC_ESC_Huang	18
StemChecker	Hs_HSC_MSC_NSC_Huang	114
StemChecker	Hs_HSC_Novershtern	854
StemChecker	Hs_HSC_Toren	106
StemChecker	Hs_iPSC_Shats	80
StemChecker	Hs_MaSC_Pece	306
StemChecker	Hs_MSC_Huang	59
StemChecker	Hs_NSC_Huang	54
StemChecker	Hs_SC_Palmer	184
StemChecker	Hs_SC_Shats	81
StemChecker	KEGG	136
StemChecker	Plurinet	299
StemChecker	REACTOME	28
MsigDB	GO:0060218; GOBP_HEMATOPOIETIC_STEM_CELL_DIFFERENTIATION	35
MsigDB	GO: 0035701; GOBP_HEMATOPOIETIC_STEM_CELL_MIGRATION	9
MsigDB	GO: 0071425; GOBP_HEMATOPOIETIC_STEM_CELL_PROLIFERATION	35
MsigDB	GO: 0072497; GOBP_MESENCHYMAL_STEM_CELL_DIFFERENTIATION	12
MsigDB	GO: 0072038; GOBP_MESENCHYMAL_STEM_CELL_MAINTENANCE_INVOLVED_IN_NEPHRON_MORPHOGENESIS	6
MsigDB	GO: 0097168; GOBP_MESENCHYMAL_STEM_CELL_PROLIFERATION	8
MsigDB	GO: 1904673; GOBP_NEGATIVE_REGULATION_OF_SOMATIC_STEM_CELL_POPULATION_MAINTENANCE	5
MsigDB	GO: 2000737 ; GOBP_NEGATIVE_REGULATION_OF_STEM_CELL_DIFFERENTIATION	27
MsigDB	GO: 1902455; GOBP_NEGATIVE_REGULATION_OF_STEM_CELL_POPULATION_MAINTENANCE	26
MsigDB	GO: 2000647; GOBP_NEGATIVE_REGULATION_OF_STEM_CELL_PROLIFERATION	27
MsigDB	GO: 0097150; GOBP_NEURONAL_STEM_CELL_POPULATION_MAINTENANCE	23
MsigDB	GO: 1902035; GOBP_POSITIVE_REGULATION_OF_HEMATOPOIETIC_STEM_CELL_PROLIFERATION	9
MsigDB	GO: 2000738; GOBP_POSITIVE_REGULATION_OF_STEM_CELL_DIFFERENTIATION	24
MsigDB	GO: 1902459; GOBP_POSITIVE_REGULATION_OF_STEM_CELL_POPULATION_MAINTENANCE	47
MsigDB	GO: 2000648; GOBP_POSITIVE_REGULATION_OF_STEM_CELL_PROLIFERATION	55
MsigDB	GO: 1902033 ; GOBP_REGULATION_OF_HEMATOPOIETIC_STEM_CELL_PROLIFERATION	16
MsigDB	GO: 2000739; GOBP_REGULATION_OF_MESENCHYMAL_STEM_CELL_DIFFERENTIATION	8
MsigDB	GO: 1904672; GOBP_REGULATION_OF_SOMATIC_STEM_CELL_POPULATION_MAINTENANCE	11
MsigDB	GO: 2000736; GOBP_REGULATION_OF_STEM_CELL_DIFFERENTIATION	83
MsigDB	GO: 2000035; GOBP_REGULATION_OF_STEM_CELL_DIVISION	12
MsigDB	GO: 2000036; GOBP_REGULATION_OF_STEM_CELL_POPULATION_MAINTENANCE	71
MsigDB	GO: 0072091; GOBP_REGULATION_OF_STEM_CELL_PROLIFERATION	92
MsigDB	GO: 0048103; GOBP_SOMATIC_STEM_CELL_DIVISION	12
MsigDB	GO: 0035019; GOBP_SOMATIC_STEM_CELL_POPULATION_MAINTENANCE	67
MsigDB	GO: 0048863; GOBP_STEM_CELL_DIFFERENTIATION	249
MsigDB	GO: 0017145; GOBP_STEM_CELL_DIVISION	31
MsigDB	GO: 0048865; GOBP_STEM_CELL_FATE_COMMITMENT	10
MsigDB	GO: 0072089; GOBP_STEM_CELL_PROLIFERATION	124
MsigDB	R-HSA-452723; REACTOME_TRANSCRIPTIONAL_REGULATION_OF_PLURIPOTENT_STEM_CELLS	31
