# Supplementary material for: Comprehensive Characterization of Stem Cell Landscape Identifies Novel Stemness-Relevant Genes for Nasopharyngeal Carcinoma Therapy
Source: Cancers (Basel). 2026 Jan 28;18(3):422. doi: 10.3390/cancers18030422 (PMC12896439; doi:10.3390/cancers18030422)
Supplement: Supplementary file 1 [file cancers-18-00422-s001.zip › Supplementaty tableS3.xlsx]

## Sheet: Sheet1
Table S3. Primer of genes for RT-qPCR
Gene	Forward Primer 5’-3’	Reverse Primer 5’-3’
PSMC3IP	TGCGGATCAGGACCAGTTTGAC	GCATCTCAGCCTCCATGTAGCG
CDC45	TTCGTGTCCGATTTCCGCAAA	TGGAACCAGCGTATATTGCAC
HJURP	CCACGCTGACCTACGAGAC	CTCACCGCTTTTTGAATCGGC
NABP2	CAGGCCGAGTGACCAAGAC	GGATCAGATTGCCAACATCGTC
